# Supplementary material for: Parasitic infections among pregnant women at first antenatal care visit in northern Ghana: A study of prevalence and associated factors
Source: PLoS One. 2020 Jul 24;15(7):e0236514. doi: 10.1371/journal.pone.0236514 (PMC7380595; doi:10.1371/journal.pone.0236514)
Supplement: S1 Data — (XLSX) [file pone.0236514.s001.xlsx]

## Sheet: Sheet1
age	residence	education	employ	parity	trimester	water source	food source	livestock	ITN	repellent	malaria	hb	hb genotype	malaria	giardia	sh	sm	total schisto	?coinfection
2	1	1	2	1	2	3	1	1	1	0	0	12.4	AC	0	0	0	0	0	0
2	1	1	1	1	2	1	1	1	1	0	0	11.2	AA	0	0	0	0	0	0
3	2	3	2	1	2	2	2	2	1	0	0	11.1	AA	0	1	0	0	0	1
1	2	3	1	1	2	2	2	2	0	0	0	11.5	AA	0	1	0	0	0	1
2	1	1	1	1	2	1	1	1	0	0	0	10.8	AC	0	0	0	0	0	0
2	1	1	1	1	2	3	2	2	0	1	0	10	AA	0	0	0	0	0	0
4	1	1	1	1	2	1	1	1	0	1	0	11.7	AA	0	0	0	0	0	0
4	1	1	1	1	2	1	1	1	0	1	0	10.8	AA	0	0	0	0	0	0
4	2	1	1	1	2	3	2	2	1	1	0	11.8	AC	0	0	0	0	0	0
4	2	1	1	1	2	2	1	1	1	1	0	11	AA	0	0	0	0	0	0
2	2	1	1	1	2	2	1	1	1	1	0	12.1	AA	0	0	0	0	0	0
2	2	1	1	1	2	2	2	2	0	0	1	10.9	AS	1	0	0	0	0	1
2	2	1	1	1	2	2	2	2	1	1	0	12.4	AA	0	0	0	0	0	0
1	2	1	1	1	2	3	2	2	0	1	0	10.9	AA	0	1	0	0	0	1
3	2	4	2	1	2	1	1	1	0	1	0	11.7	AA	0	0	0	0	0	0
3	2	4	2	1	2	3	2	2	0	1	0	10	AA	0	0	0	0	0	0
2	2	4	1	1	2	3	2	2	0	1	0	10.8	AA	0	0	0	0	0	0
1	2	1	1	1	2	2	1	1	0	1	0	10.5	AS	0	1	0	0	0	1
2	2	1	1	1	2	2	1	2	0	0	1	11.4	AC	1	0	0	0	0	1
1	2	1	1	1	2	3	2	2	0	0	0	10.7	AA	0	1	0	0	0	1
2	2	4	1	1	2	2	2	2		0	0	11.9	AA	0	0	0	0	0	0
1	2	1	1	1	2	2	2	2		0	1	11	AA	1	1	0	0	0	2
4	2	1	1	2	2	3	2	2		0	0	11.5	AA	0	1	0	0	0	1
3	2	1	1	2	2	2	2	2	1	1	1	10.4	AA	1	0	0	0	0	1
3	1	2	1	2	2	1	1	1		0	1	10.3	AA	1	0	0	0	0	1
3	2	4	1	2	2	2	2	2	1	0	0	12	AA	0	0	0	0	0	0
4	2	4	1	2	2	2	2	2	1	0	0	11.8	AC	0	0	0	0	0	0
1	1	3	1	2	1	1	1	2		1	0	13.1	AA	0	1	0	0	0	1
2	2	4	1	2	2	2	2	2		1	0	12.3	AC	0	0	0	0	0	0
2	2	4	1	2	2	3	2	2		1	0	12.1	AA	0	0	0	0	0	0
2	2	4	1	2	2	3	2	2		1	0	10.5	AA	0	0	0	0	0	0
1	1	3	1	2	2	1	1	1		1	0	12.2	AA	0	1	0	0	0	1
2	2	4	1	2	2	3	2	2		1	0	10.7	AA	0	0	0	0	0	0
1	1	3	1	2	1	1	1	1	0	1	0	12.1	AA	0	1	0	0	0	1
2	2	4	1	2	2	2	2	2	0	1	0	11.2	AA	0	0	0	0	0	0
1	1	3	1	2	2	1	1	1	0	1	0	10.5	AA	0	1	0	0	0	1
4	2	3	1	2	2	2	2	2	0	0	1	11.2	AA	1	1	0	0	0	2
3	2	4	1	2	2	2	2	2	0	1	0	10.9	AA	0	0	0	0	0	0
4	2	4	1	2	2	2	2	2	0	0	0	11.5	AA	0	0	0	0	0	0
4	2	4	1	2	2	2	2	2	0		0	12.2	AC	0	0	0	0	0	0
2	2	4	1	2	2	2	2	2	0		0	11	AA	0	0	0	0	0	0
3	1	1	1	2	2	1	1	1	1		0	10.4	AA	0	1	0	0	0	1
3	2	3	1	2	2	2	2	2	1		0	10	AA	0	1	0	0	0	1
3	2	4	1	2	2	2	2	2	1		0	11.1	AC	0	0	0	0	0	0
1	2	2	1	2	2	2	2	2	1		0	10.5	AA	0	1	0	0	0	1
2	2	2	1	2	2	2	2	2	0		0	10.6	AA	0	0	0	0	0	0
1	2	1	1	2	1	2	2	2	0		0	10.5	AA	0	1	0	0	0	1
2	2	2	1	2	2	2	2	2	0		0	10.5	AA	0	0	0	0	0	0
1	2	2	1	2	2	2	2	2	0	0	0	11.9	AA	0	0	0	0	0	0
1	2	3	1	2	1	2	2	2	1	1	1	10	AA	1	0	0	0	0	1
1	1	2	1	2	2	1	1	1	1	0	1	10	AA	1	0	0	0	0	1
2	2	4	1	2	1	2	2	2	1	1	1	10.3	AS	1	1	0	0	0	2
2	1	3	1	2	1	1	1	1	1	1	0	10	AS	0	1	0	0	0	1
2	1	2	1	2	2	1	1	2	1	1	0	10.7	AC	0	1	0	0	0	1
3	2	3	1	2	2	2	2	2	1	1	0	10.2	AA	0	0	0	0	0	0
2	2	3	1	2	2	2	2	2	1	1	0	10.5	AA	0	0	0	0	0	0
2	2	2	1	2	2	2	2	2	1	1	0	10.1	AS	0	0	0	0	0	0
4	1	1	2	2	2	1	1	1	0	0	1	11.2	AA	1	1	0	0	0	2
2	2	2	1	2	2	2	2	2	0	1	0	10.2	AA	0	0	0	0	0	0
2	2	3	1	2	2	2	2	2	0	1	0	12.4	AA	0	0	0	0	0	0
2	2	2	1	2	2	2	2	2	0	1	0	11	AA	0	0	0	0	0	0
2	2	3	1	2	2	2	1	1		1	0	12.6	AA	0	0	0	0	0	0
2	2	3	1	2	2	2	1	1		1	0	11.8	AA	0	0	0	0	0	0
2	2	4	1	2	2	2	1	1		1	0	11.6	AA	0	0	0	0	0	0
2	2	4	1	2	2	2	1	1		0	0	11	AA	0	0	0	0	0	0
3	1	3	1	2	2	1	1	1		0	0	10.4	AA	0	1	0	0	0	1
2	1	3	1	2	2	1	2	2		0	1	12.4	AA	1	1	0	0	0	2
2	2	4	1	2	2	2	2	2	0	0	0	11.3	AS	0	0	0	0	0	0
3	1	3	2	2	2	1	1	2	0	0	0	13	AC	0	1	0	0	0	1
2	2	4	1	2	2	2	2	2	0	0	0	11.9	AA	0	0	0	0	0	0
3	2	1	2	2	2	2	2	2	0	1	0	10.2	AA	0	0	0	0	0	0
4	2	1	2	2	1	2	2	2	0	1	0	12.1	AA	0	0	0	0	0	0
2	1	4	1	2	2	1	2	2	0	1	1	12	AA	1	1	0	0	0	2
1	1	4	1	2	2	1	1	1	0	0	1	10.8	AC	1	0	0	0	0	1
1	2	4	1	2	2	2	2	2	1	0	1	11.2	AA	1	1	0	0	0	2
3	2	1	2	2	1	2	2	2	1	1	0	10.4	AA	0	0	0	0	0	0
2	2	4	1	2	2	2	2	2	0	0	1	10.3	AA	1	0	0	0	0	1
3	2	1	2	2	1	2	2	2	1	1	0	11.9	AA	0	0	0	0	0	0
1	2	4	1	2	2	3	2	2	1	1	0	12	AA	0	1	0	0	0	1
2	2	4	1	2	1	2	2	2	1	1	0	12.8	AC	0	0	0	0	0	0
2	2	4	1	2	1	2	2	2	0	1	0	11.1	AA	0	1	0	0	0	1
2	2	4	1	2	1	3	2	2	0	0	1	10.2	AA	1	0	0	0	0	1
2	2	4	1	2	1	2	2	2	0	1	0	10.3	AS	0	0	0	0	0	0
2	2	4	1	2	1	2	2	2	0	1	0	11.6	AA	0	0	0	0	0	0
4	2	4	1	2	1	2	2	2	1	1	0	11.8	AA	0	0	0	0	0	0
3	2	4	1	2	1	2	2	2	1	1	0	11.3	AC	0	0	0	0	0	0
3	2	4	1	2	2	2	2	2	1	0	0	11.3	AC	0	1	0	0	0	1
2	2	4	1	2	1	2	2	2	1	0	1	12	AA	1	0	0	0	0	1
1	2	4	1	2	1	2	2	2	0	0	1	11	AA	1	0	0	0	0	1
2	2	4	1	2	1	2	1	1	0	0	1	10	AA	1	0	0	0	0	1
1	2	4	1	2	1	2	2	2	1	0	0	9.9	AA	0	0	0	0	0	0
2	2	4	1	2	2	3	2	2	1	0	0	9.7	AS	0	1	0	0	0	1
1	2	4	1	2	1	2	2	2	1	0	0	8.9	AC	0	1	0	0	0	1
2	2	4	1	2	1	2	2	2	1	0	0	9.6	AS	0	0	0	0	0	0
2	2	4	1	2	1	1	1	1	0	1	1	8.5	AA	1	0	0	0	0	1
4	2	3	2	2	1	1	1	1	0	0	1	7.3	AA	1	1	0	0	0	2
2	2	4	1	2	1	1	1	1	0	0	1	8.7	AA	1	0	0	0	0	1
2	2	4	1	2	1	1	1	1	0	0	0	9.4	AA	0	0	0	0	0	0
1	2	4	1	2	1	2	2	2	1	0	1	6.8	AA	1	1	0	0	0	2
1	2	4	1	2	1	2	2	2	0	0	0	8	AA	0	1	0	1	1	2
2	2	4	1	2	1	2	2	2	0	0	0	8.3	SC	0	0	0	0	0	0
3	2	3	2	2	2	2	2	2	0	0	1	9.1	AA	1	0	0	0	0	1
3	1	3	2	2	2	1	1	1	0	0	1	8.3	AA	1	1	0	0	0	2
2	2	4	1	2	1	2	2	2	0	0	0	9.7	CC	0	0	0	0	0	0
4	1	2	2	2	2	1	1	1	0	0	1	9.4	AA	1	0	0	0	0	1
1	2	4	1	2	1	2	2	2	0	0	0	9.6	AS	0	0	0	0	0	0
1	2	4	1	2	1	2	2	2	0	1	0	8.8	AA	0	0	0	0	0	0
4	1	3	2	2	2	1	1	1	0	0	1	9.4	AA	1	0	0	0	0	1
4	1	3	2	2	2	1	1	1	1	1	0	9	AA	0	1	0	0	0	1
3	1	3	2	2	2	1	1	1	1	1	0	6.5	SS	0	1	0	0	0	1
2	2	4	1	2	1	1	1	1	0	1	0	9.9	AA	0	0	0	0	0	0
2	1	3	1	2	2	1	1	2	0	1	0	8.5	AA	0	1	0	0	0	1
2	2	1	1	2	1	2	2	2	1	1	0	9.5	AA	0	0	0	0	0	0
1	2	1	1	2	1	2	2	2	1	1	0	8.7	AA	0	0	0	0	0	0
1	1	3	1	2	2	1	1	2	1	1	0	9.6	AA	0	1	0	0	0	1
2	2	1	1	2	1	2	2	2	1	1	0	9.9	AA	0	0	0	0	0	0
3	1	3	1	2	2	1	1	1	1	1	0	8.6	AA	0	1	0	0	0	1
3	2	1	1	2	1	2	2	2	1	0	0	9.7	AA	0	0	0	0	0	0
3	2	1	1	2	1	2	2	2	1	0	0	9.3	AA	0	0	0	0	0	0
3	1	3	1	2	2	1	1	1	0	0	1	7.6	AA	1	0	0	0	0	1
3	2	3	1	1	2	2	2	2		0	0	9.2	AA	0	1	0	0	0	1
4	2	3	1	1	2	3	2	2		0	0	8.5	AS	0	1	0	0	0	1
2	2	1	1	1	1	2	2	2		0	0	9.9	AA	0	0	0	0	0	0
2	2	3	1	1	2	3	2	2		0	1	9.7	AA	1	0	0	0	0	1
2	2	1	1	1	1	2	2	2		0	0	8.6	AC	0	0	0	0	0	0
2	2	2	1	1	2	2	2	2		0	0	6.02	AS	0	1	0	0	0	1
2	2	2	1	1	2	2	2	2	0	0	1	9.2	AA	1	0	0	0	0	1
2	2	3	1	1	2	2	2	2	0	0	1	8.2	AA	1	0	0	0	0	1
1	2	4	1	1	1	2	2	2	0	0	1	6.9	AA	1	0	0	0	0	1
1	2	4	1	1	1	2	2	2	0	0	1	6.9	AA	1	0	0	0	0	1
1	2	4	1	1	2	2	2	2	0	0	0	9.7	AA	0	1	0	0	0	1
3	2	4	1	1	1	2	2	2	0	0	1	9.5	AC	1	0	0	0	0	1
3	2	1	1	1	1	2	2	2	0	0	0	9	AA	0	0	0	0	0	0
3	2	4	1	1	1	2	2	2	0	0	0	8.9	AS	0	1	0	0	0	1
2	2	1	1	1	3	2	2	2	1	1	0	8.1	AA	0	0	0	0	0	0
2	2	4	1	1	1	3	1	1	0	0	1	9	AS	1	0	0	0	0	1
2	2	1	1	1	2	2	1	1	1	1	0	9.7	AA	0	0	0	0	0	0
2	2	1	1	1	2	2	1	1	1	1	0	9	AA	0	0	0	0	0	0
2	2	1	1	1	2	2	2	2	1	1	0	9.2	AA	0	0	0	0	0	0
1	2	1	1	1	2	2	2	2	0	1	0	9	AA	0	0	0	0	0	0
2	2	4	1	1	2	2	2	2	1	1	0	8.2	AS	0	1	0	0	0	1
2	2	1	1	1	2	2	2	2	1	1	0	9.3	AA	0	0	0	0	0	0
2	2	1	1	1	2	1	1	1	0	1	0	9.9	AA	0	0	0	0	0	0
2	2	4	1	1	1	1	1	1	0	1	0	9.5	AA	0	1	0	0	0	1
2	2	1	1	1	2	1	1	1	0	1	0	9.5	SC	0	0	0	0	0	0
2	2	1	1	1	2	1	1	1	1	1	0	9.7	SC	0	0	0	0	0	0
2	2	1	1	1	2	2	2	2	1		0	9.6	SC	0	0	0	0	0	0
3	2	4	1	1	1	2	2	2	0		0	9.9	AC	0	1	0	0	0	1
1	2	4	1	1	2	2	2	2			0	7.6	AS	0	1	0	0	0	1
4	2	1	1	1	2	2	2	2			0	8.3	CC	0	0	0	0	0	0
3	2	1	1	1	2	2	2	2			0	7.8	SC	0	0	0	0	0	0
4	2	1	1	1	2	2	2	2			0	9.5	SC	0	0	0	0	0	0
4	2	4	1	1	1	2	2	2			0	8.1	AA	0	1	0	0	0	1
3	2	1	1	1	2	2	2	2			0	9.7	AA	0	0	0	0	0	0
3	2	1	1	1	2	3	2	2			0	9.8	AA	0	0	0	0	0	0
1	1	4	1	1	1	1	1	1			0	9.1	AA	0	1	0	0	0	1
2	2	4	1	1	2	2	2	2			0	7.3	AA	0	0	0	0	0	0
2	2	4	1	1	2	2	2	2			0	8.2	AA	0	0	0	0	0	0
2	2	4	1	1	2	2	2	2		0	0	9.6	AA	0	0	0	0	0	0
2	2	4	1	1	2	2	2	2		1	0	8.8	AS	0	0	0	0	0	0
4	2	4	1	1	2	2	2	2	0	1	0	8.9	AA	0	0	0	0	0	0
3	2	3	1	1	2	2	2	2	0	1	0	9.8	AA	0	0	0	0	0	0
3	2	2	1	1	2	2	2	2	0	1	0	9.2	AA	0	0	0	0	0	0
3	2	2	1	1	2	2	2	2	0	1	0	9.5	AA	0	0	0	0	0	0
3	1	4	1	1	2	1	1	1	0	1	0	9.9	AA	0	1	0	0	0	1
3	2	4	1	1	2	2	2	2	1	1	0	8.2	AA	0	0	0	0	0	0
3	1	4	1	2	2	1	1	2	0	1	1	9.5	AA	1	0	0	0	0	1
3	2	4	1	2	2	2	2	2	0	1	0	12.4	AC	0	0	0	0	0	0
3	2	4	1	2	2	2	2	2	1	1	0	11.2	AA	0	0	0	0	0	0
3	1	4	1	2	2	1	1	2	0	1	0	11.1	AA	0	1	0	0	0	1
4	1	4	1	2	2	1	1	1	1	1	0	11.5	AA	0	1	0	0	0	1
3	2	1	1	2	2	2	2	2	1	1	0	10.8	AC	0	0	0	0	0	0
3	2	1	1	2	2	1	1	1	1	1	0	10	AA	0	0	0	0	0	0
4	2	1	1	2	2	3	2	2	1	1	0	11.7	AA	0	0	0	0	0	0
3	2	1	1	2	2	2	2	2	1	1	0	10.8	AA	0	0	0	0	0	0
3	2	4	2	2	2	2	2	2	1	1	0	11.8	AC	0	0	0	0	0	0
3	2	4	2	2	2	2	2	2	1	0	0	11	AA	0	0	0	0	0	0
2	2	3	1	2	2	3	2	2	1	0	0	12.1	AA	0	0	0	0	0	0
4	1	4	2	2	2	1	1	1	1	0	1	10.9	AS	1	0	0	0	0	1
2	2	3	1	2	2	2	2	2	1	0	0	12.4	AA	0	0	0	0	0	0
3	1	4	2	2	2	1	1	1	1	0	0	10.9	AA	0	1	0	0	0	1
3	2	4	2	2	2	2	2	2	1	0	0	11.7	AA	0	0	0	0	0	0
3	2	4	2	2	2	2	2	2	1	0	0	10	AA	0	0	0	0	0	0
4	2	4	2	2	2	3	2	2	1	0	0	10.8	AA	0	0	0	0	0	0
3	1	4	2	2	2	1	1	1	0	0	0	10.5	AS	0	1	0	0	0	1
3	2	4	2	2	2	2	2	2	1	0	1	11.4	AC	1	0	0	0	0	1
4	2	4	2	2	2	2	2	2	0	0	0	10.7	AA	0	1	0	0	0	1
2	2	4	1	2	2	2	2	2	0	1	0	11.9	AA	0	0	0	0	0	0
2	2	1	1	2	2	2	2	2	0	0	1	11	AA	1	1	0	0	0	2
2	2	4	1	2	2	2	2	2	0	1	0	11.5	AA	0	1	0	0	0	1
2	2	4	1	2	2	2	2	2	0	0	1	10.4	AA	1	0	0	0	0	1
2	2	4	1	2	2	2	2	2	1	1	1	10.3	AA	1	0	0	0	0	1
2	2	4	1	2	2	2	2	2	0	1	0	12	AA	0	0	0	0	0	0
2	2	4	1	2	3	2	2	2	0	1	0	11.8	AC	0	0	0	0	0	0
2	2	4	1	2	2	2	2	2	0	1	0	13.1	AA	0	1	0	0	0	1
2	2	4	1	2	3	2	2	2	1	1	0	12.3	AC	0	0	0	0	0	0
2	2	4	1	2	3	3	2	2	1	1	0	12.1	AA	0	0	0	0	0	0
2	2	4	1	2	3	3	2	2	0	1	0	10.5	AA	0	0	0	0	0	0
2	2	4	1	2	2	2	2	2	1	1	0	12.2	AA	0	1	0	0	0	1
2	2	4	1	2	3	2	2	2	1	1	0	10.7	AA	0	0	0	0	0	0
2	2	4	1	2	2	2	2	2	1	1	0	12.1	AA	0	1	0	0	0	1
2	2	4	1	2	3	2	2	2	1	1	0	11.2	AA	0	0	0	0	0	0
2	2	4	1	2	2	2	2	2	1	1	0	10.5	AA	0	1	0	0	0	1
2	2	4	1	2	2	2	2	2	0	0	1	11.2	AA	1	1	0	0	0	2
3	1	4	1	2	3	1	1	1	1	1	0	10.9	AA	0	0	0	0	0	0
3	1	4	1	2	3	1	1	1	1	0	0	11.5	AA	0	0	0	0	0	0
4	1	4	1	2	3	1	1	1	1	0	0	12.2	AC	0	0	0	0	0	0
4	1	4	1	2	1	1	1	1	1		0	11	AA	0	0	0	0	0	0
4	2	4	1	2	2	2	2	2	1		0	10.4	AA	0	1	0	0	0	1
3	2	4	1	2	2	2	2	2	1		0	10	AA	0	1	0	0	0	1
3	1	4	1	2	1	1	1	1	1		0	11.1	AC	0	0	0	0	0	0
3	2	2	1	2	2	2	2	2	1		0	10.5	AA	0	1	0	0	0	1
3	1	4	1	2	1	1	1	1	1		0	10.6	AA	0	0	0	0	0	0
4	2	3	1	2	2	2	2	2			0	10.5	AA	0	1	0	0	0	1
3	1	4	1	2	1	1	1	1			0	10.5	AA	0	0	0	0	0	0
2	1	4	1	2	1	1	1	1			0	11.9	AA	0	0	0	0	0	0
2	2	3	1	2	2	2	2	2		0	1	10	AA	1	0	0	0	0	1
2	2	3	1	2	1	2	2	2		0	1	10	AA	1	0	0	0	0	1
2	2	4	1	2	1	2	1	1		1	1	10.3	AS	1	1	0	0	0	2
2	2	3	1	2	3	2	2	2	0	0	0	10	AS	0	1	0	0	0	1
2	2	3	1	2	3	2	2	2		0	0	10.7	AC	0	1	0	0	0	1
2	1	4	1	2	1	1	1	1		0	0	10.2	AA	0	0	0	0	0	0
3	1	4	1	2	1	1	1	1		0	0	10.5	AA	0	0	0	0	0	0
4	1	4	1	2	1	1	1	1		0	0	10.1	AS	0	0	0	0	0	0
3	2	3	1	2	3	2	1	2		0	1	11.2	AA	1	1	0	0	0	2
3	1	4	1	2	1	1	1	1			0	10.2	AA	0	0	0	0	0	0
3	1	4	1	2	1	1	1	1			0	12.4	AA	0	0	0	0	0	0
4	1	4	1	2	1	1	1	1			0	11	AA	0	0	0	0	0	0
3	1	3	1	2	1	1	1	1			0	12.6	AA	0	0	0	0	0	0
3	1	1	1	2	1	1	1	1			0	11.8	AA	0	0	0	0	0	0
4	1	1	1	2	1	1	1	1			0	11.6	AA	0	0	0	0	0	0
3	1	1	1	2	1	1	1	1	0		0	11	AA	0	0	0	0	0	0
4	2	3	1	2	3	2	2	2	0		0	10.4	AA	0	1	0	0	0	1
3	2	4	1	2	3	2	2	2	0	0	1	12.4	AA	1	1	0	0	0	2
3	1	1	1	2	1	1	1	1	0	0	0	11.3	AS	0	0	0	0	0	0
2	2	3	1	2	3	2	2	2	1	0	0	13	AC	0	1	0	0	0	1
2	1	1	1	1	1	1	1	1	1	0	0	11.9	AA	0	0	0	0	0	0
2	1	1	1	1	1	1	1	1	1	0	0	10.2	AA	0	0	0	0	0	0
4	1	1	2	1	1	1	1	1	1	0	0	12.1	AA	0	0	0	0	0	0
2	2	4	1	1	3	2	2	2		0	1	12	AA	1	1	0	0	0	2
2	2	3	1	1	3	3	2	2		0	1	10.8	AC	1	0	0	0	0	1
2	2	3	1	1	3	2	2	2		0	1	11.2	AA	1	1	0	0	0	2
3	1	1	2	1	1	1	1	1	1	0	0	10.4	AA	0	0	0	0	0	0
2	2	2	1	1	3	2	2	2	1	0	1	10.3	AA	1	0	0	0	0	1
3	1	1	2	1	1	1	1	1	1	0	0	11.9	AA	0	0	0	0	0	0
2	2	3	1	1	3	2	2	2	1	0	0	12	AA	0	1	0	0	0	1
3	1	1	2	1	1	1	1	1	1	0	0	12.8	AC	0	0	0	0	0	0
2	2	3	1	1	3	2	2	2	1	0	0	11.1	AA	0	1	0	0	0	1
2	1	3	1	1	3	1	1	1		0	1	10.2	AA	1	0	0	0	0	1
3	1	1	2	1	1	1	1	1	1	0	0	10.3	AS	0	0	0	0	0	0
3	1	1	2	1	1	1	1	1	1	0	0	11.6	AA	0	0	0	0	0	0
3	1	1	2	1	1	1	1	1	0	0	0	11.8	AA	0	0	0	0	0	0
2	1	3	1	1	1	1	1	1	0	0	0	11.3	AC	0	0	0	0	0	0
2	1	2	1	1	3	1	1	2	0	0	0	11.3	AC	0	1	0	0	0	1
2	1	3	1	1	3	1	1	1	1	0	1	12	AA	1	0	0	0	0	1
2	1	2	1	1	3	1	1	1	1	0	1	11	AA	1	0	0	0	0	1
2	1	4	1	1	3	1	1	1	1	0	1	10	AA	1	0	0	0	0	1
2	1	3	1	1	1	1	1	1	0	0	0	9.9	AA	0	0	0	0	0	0
2	1	4	1	1	1	1	1	1	0	0	0	9.7	AS	0	1	0	0	0	1
2	1	4	1	1	2	1	1	1	0	0	0	8.9	AC	0	1	0	0	0	1
3	1	3	2	1	1	1	1	1	1	0	0	9.6	AS	0	0	0	0	0	0
4	2	4	1	1	2	2	2	2	1	0	1	8.5	AA	1	0	0	0	0	1
3	2	1	2	1	2	2	2	2		1	1	7.3	AA	1	1	0	0	0	2
2	2	4	1	1	2	2	2	2	0	0	1	8.7	AA	1	0	0	0	0	1
2	1	4	1	1	1	1	1	1	1	0	0	9.4	AA	0	0	0	0	0	0
2	2	4	1	1	1	2	2	2	1	0	1	6.8	AA	1	1	0	0	0	2
2	2	4	1	1	1	2	2	2	1	0	0	8	AA	0	1	1	0	1	2
2	1	4	1	1	1	1	1	1	1	0	0	8.3	SC	0	0	0	0	0	0
2	2	4	1	1	2	2	2	2	0	0	1	9.1	AA	1	0	0	0	0	1
3	2	3	2	1	1	2	2	2	0	0	1	8.3	AA	1	1	0	0	0	2
3	1	4	2	1	1	1	1	1	0	1	0	9.7	CC	0	0	0	0	0	0
3	2	4	2	1	1	2	2	2	1	0	1	9.4	AA	1	0	0	0	0	1
3	1	4	2	1	3	1	1	1	0	1	0	9.6	AS	0	0	0	0	0	0
4	1	4	2	2	3	1	1	1	0	1	0	8.8	AA	0	0	0	0	0	0
3	2	4	2	2	1	2	2	2	0	0	1	9.4	AA	1	0	0	0	0	1
3	2	4	2	2	2	2	2	2	0	1	0	9	AA	0	1	0	0	0	1
4	2	4	2	2	2	2	2	2	0	1	0	6.5	SS	0	1	0	0	0	1
3	1	4	2	2	3	1	1	1	0	1	0	9.9	AA	0	0	0	0	0	0
4	2	4	2	2	2	2	2	2		0	0	8.5	AA	0	1	0	0	0	1
3	1	2	2	2	3	1	1	1		0	0	9.5	AA	0	0	0	0	0	0
3	1	3	2	2	3	1	1	1		0	0	8.7	AA	0	0	0	0	0	0
3	2	4	2	2	2	2	2	2		0	0	9.6	AA	0	1	0	0	0	1
3	1	3	2	2	3	1	1	1		0	0	9.9	AA	0	0	0	0	0	0
4	2	4	2	2	2	2	2	2		0	0	8.6	AA	0	1	0	0	0	1
2	1	3	1	2	3	1	1	1		0	0	9.7	AA	0	0	0	0	0	0
2	1	3	1	2	3	1	1	1	1	1	0	9.3	AA	0	0	0	0	0	0
3	2	4	2	2	2	2	2	2		0	1	7.6	AA	1	0	0	0	0	1
3	2	4	2	2	2	2	2	2	1	1	0	9.2	AA	0	1	0	0	0	1
3	2	4	2	2	2	2	2	2	1	1	0	8.5	AS	0	1	0	0	0	1
2	1	3	1	2	3	1	1	1	1	1	0	9.9	AA	0	0	0	0	0	0
4	2	4	2	2	2	2	2	2	1	0	1	9.7	AA	1	0	0	0	0	1
2	1	3	1	2	3	1	1	1	1	1	0	8.6	AC	0	0	0	0	0	0
4	2	4	2	2	2	2	2	2	1	1	0	6.02	AS	0	1	0	0	0	1
4	2	4	2	2	2	2	2	2		1	1	9.2	AA	1	0	0	0	0	1
3	2	4	2	2	2	2	2	2		0	1	8.2	AA	1	0	0	0	0	1
3	2	4	2	2	2	2	2	2	1	0	1	6.9	AA	1	0	0	0	0	1
3	2	4	2	1	2	2	2	2		0	1	6.9	AA	1	0	0	0	0	1
3	2	4	2	1	2	2	2	2	1	1	0	9.7	AA	0	1	0	0	0	1
3	2	4	2	1	2	2	2	2		0	1	9.5	AC	1	0	0	0	0	1
2	1	3	1	1	3	1	1	1	1	0	0	9	AA	0	0	0	0	0	0
2	2	2	1	1	2	2	2	2	1	0	0	8.9	AS	0	1	0	0	0	1
2	1	3	1	1	3	1	1	1	1	0	0	8.1	AA	0	0	0	0	0	0
4	2	4	2	1	2	2	2	2	0	0	1	9	AS	1	0	0	0	0	1
2	1	3	1	1	3	1	1	1	1	0	0	9.7	AA	0	0	0	0	0	0
2	1	3	1	1	1	1	1	1	1	0	0	9	AA	0	0	0	0	0	0
3	1	3	2	1	1	1	1	1	1	0	0	9.2	AA	0	0	0	0	0	0
3	1	3	2	1	1	1	1	1	1		0	9	AA	0	0	0	0	0	0
3	2	4	2	1	2	2	2	2	1		0	8.2	AS	0	1	0	0	0	1
3	1	2	2	1	1	1	1	1	1		0	9.3	AA	0	0	0	0	0	0
4	1	3	2	1	1	1	1	1	1		0	9.9	AA	0	0	0	0	0	0
3	1	4	2	1	2	1	1	1	1		0	9.5	AA	0	1	0	0	0	1
3	1	3	2	1	1	1	1	1	1		0	9.5	SC	0	0	0	0	0	0
3	1	3	2	1	1	1	1	1	1		0	9.7	SC	0	0	0	0	0	0
4	1	2	2	1	1	1	1	1	1		0	9.6	SC	0	0	0	0	0	0
3	1	4	2	1	1	1	1	1	1	1	0	9.9	AC	0	1	0	0	0	1
3	1	4	2	1	1	1	1	1	1	1	0	7.6	AS	0	1	0	0	0	1
3	1	3	2	1	1	1	1	1	1	1	0	8.3	CC	0	0	0	0	0	0
4	1	3	2	1	1	1	1	1	1	1	0	7.8	SC	0	0	0	0	0	0
3	1	3	2	1	1	1	1	1	1	1	0	9.5	SC	0	0	0	0	0	0
4	1	4	2	1	2	1	1	1	1	1	0	8.1	AA	0	1	0	0	0	1
3	1	3	2	1	1	1	1	1	0	1	0	9.7	AA	0	0	0	0	0	0
2	1	2	2	1	1	1	1	1	0	1	0	9.8	AA	0	0	0	0	0	0
2	1	3	2	2	1	1	1	1	0	1	0	9.1	AA	0	1	0	0	0	1
2	1	3	2	2	1	1	1	1	0	1	0	7.3	AA	0	0	0	0	0	0
2	1	2	2	2	3	1	1	1	0	1	0	8.2	AA	0	0	0	0	0	0
3	1	3	2	2	3	1	1	1	0	1	0	9.6	AA	0	0	0	0	0	0
3	1	3	2	2	3	1	1	1			0	8.8	AS	0	0	0	0	0	0
4	1	3	2	2	3	1	1	1			0	8.9	AA	0	0	0	0	0	0
3	1	3	2	2	3	1	1	1			0	9.8	AA	0	0	0	0	0	0
3	1	3	2	2	1	1	1	1			0	9.2	AA	0	0	0	0	0	0
3	1	2	2	2	1	1	1	1			0	9.5	AA	0	0	0	0	0	0
4	1	2	2	2	1	1	1	1			0	9.9	AA	0	1	0	0	0	1
3	1	3	2	2	1	1	1	1			0	8.2	AA	0	0	0	0	0	0
4	1	1	2	2	2	1	1	1		0	1	9.5	AA	1	0	0	0	0	1
